# Supplementary material for: ANNOgesic: a Swiss army knife for the RNA-seq based annotation of bacterial/archaeal genomes
Source: Gigascience. 2018 Aug 30;7(9):giy096. doi: 10.1093/gigascience/giy096 (PMC6123526; doi:10.1093/gigascience/giy096)
Supplement: Supplement_Files.zip [file giy096_supplement_files.zip]

Archive with 2 entries (2 files):
- ANNOgesic_supplementary.pdf
- Sup_tables_5-8.xlsx
