# Supplementary material for: ANNOgesic: a Swiss army knife for the RNA-seq based annotation of bacterial/archaeal genomes
Source: Gigascience. 2018 Aug 30;7(9):giy096. doi: 10.1093/gigascience/giy096 (PMC6123526; doi:10.1093/gigascience/giy096)
Supplement: Supplement_Files.zip [file giy096_supplement_files.zip › Sup_tables_5-8.xlsx]

## Sheet: Table_S5
Table S4: TSS of Helicobacter_pylori 26695 (1-400kb)
Strain	method	feature	start	end	score	strand	phase	attributes
NC_000915.1	manual	TSS	2080	2080	.	-	.	ID=0
NC_000915.1	manual	TSS	2689	2689	.	-	.	ID=1
NC_000915.1	manual	TSS	2696	2696	.	+	.	ID=2
NC_000915.1	manual	TSS	4322	4322	.	-	.	ID=3
NC_000915.1	manual	TSS	4461	4461	.	-	.	ID=4
NC_000915.1	manual	TSS	4790	4790	.	-	.	ID=5
NC_000915.1	manual	TSS	6890	6890	.	-	.	ID=6
NC_000915.1	manual	TSS	7321	7321	.	-	.	ID=7
NC_000915.1	manual	TSS	9683	9683	.	-	.	ID=8
NC_000915.1	manual	TSS	9868	9868	.	+	.	ID=9
NC_000915.1	manual	TSS	11316	11316	.	-	.	ID=10
NC_000915.1	manual	TSS	11405	11405	.	+	.	ID=11
NC_000915.1	manual	TSS	12114	12114	.	+	.	ID=12
NC_000915.1	manual	TSS	12692	12692	.	+	.	ID=13
NC_000915.1	manual	TSS	13666	13666	.	+	.	ID=14
NC_000915.1	manual	TSS	16765	16765	.	-	.	ID=15
NC_000915.1	manual	TSS	16824	16824	.	+	.	ID=16
NC_000915.1	manual	TSS	17361	17361	.	-	.	ID=17
NC_000915.1	manual	TSS	18349	18349	.	+	.	ID=18
NC_000915.1	manual	TSS	19769	19769	.	+	.	ID=19
NC_000915.1	manual	TSS	21143	21143	.	-	.	ID=20
NC_000915.1	manual	TSS	22741	22741	.	-	.	ID=21
NC_000915.1	manual	TSS	22856	22856	.	+	.	ID=22
NC_000915.1	manual	TSS	22930	22930	.	-	.	ID=23
NC_000915.1	manual	TSS	24303	24303	.	+	.	ID=24
NC_000915.1	manual	TSS	25548	25548	.	-	.	ID=25
NC_000915.1	manual	TSS	26945	26945	.	+	.	ID=26
NC_000915.1	manual	TSS	27211	27211	.	-	.	ID=27
NC_000915.1	manual	TSS	27389	27389	.	-	.	ID=28
NC_000915.1	manual	TSS	27532	27532	.	+	.	ID=29
NC_000915.1	manual	TSS	28989	28989	.	-	.	ID=30
NC_000915.1	manual	TSS	29861	29861	.	+	.	ID=31
NC_000915.1	manual	TSS	31613	31613	.	+	.	ID=32
NC_000915.1	manual	TSS	31923	31923	.	-	.	ID=33
NC_000915.1	manual	TSS	31939	31939	.	+	.	ID=34
NC_000915.1	manual	TSS	32685	32685	.	+	.	ID=35
NC_000915.1	manual	TSS	34106	34106	.	+	.	ID=36
NC_000915.1	manual	TSS	34800	34800	.	+	.	ID=37
NC_000915.1	manual	TSS	34832	34832	.	+	.	ID=38
NC_000915.1	manual	TSS	35546	35546	.	+	.	ID=39
NC_000915.1	manual	TSS	36521	36521	.	-	.	ID=40
NC_000915.1	manual	TSS	37657	37657	.	+	.	ID=41
NC_000915.1	manual	TSS	38957	38957	.	-	.	ID=42
NC_000915.1	manual	TSS	43183	43183	.	+	.	ID=43
NC_000915.1	manual	TSS	46780	46780	.	-	.	ID=44
NC_000915.1	manual	TSS	47120	47120	.	+	.	ID=45
NC_000915.1	manual	TSS	48645	48645	.	+	.	ID=46
NC_000915.1	manual	TSS	49299	49299	.	-	.	ID=47
NC_000915.1	manual	TSS	50171	50171	.	+	.	ID=48
NC_000915.1	manual	TSS	50418	50418	.	+	.	ID=49
NC_000915.1	manual	TSS	51646	51646	.	+	.	ID=50
NC_000915.1	manual	TSS	52793	52793	.	+	.	ID=51
NC_000915.1	manual	TSS	54166	54166	.	-	.	ID=52
NC_000915.1	manual	TSS	54524	54524	.	+	.	ID=53
NC_000915.1	manual	TSS	54768	54768	.	-	.	ID=54
NC_000915.1	manual	TSS	58437	58437	.	+	.	ID=55
NC_000915.1	manual	TSS	61518	61518	.	-	.	ID=56
NC_000915.1	manual	TSS	61541	61541	.	+	.	ID=57
NC_000915.1	manual	TSS	61650	61650	.	+	.	ID=58
NC_000915.1	manual	TSS	61904	61904	.	+	.	ID=59
NC_000915.1	manual	TSS	62022	62022	.	+	.	ID=60
NC_000915.1	manual	TSS	63108	63108	.	-	.	ID=61
NC_000915.1	manual	TSS	64387	64387	.	+	.	ID=62
NC_000915.1	manual	TSS	65161	65161	.	+	.	ID=63
NC_000915.1	manual	TSS	70355	70355	.	-	.	ID=64
NC_000915.1	manual	TSS	70938	70938	.	+	.	ID=65
NC_000915.1	manual	TSS	72206	72206	.	-	.	ID=66
NC_000915.1	manual	TSS	73402	73402	.	-	.	ID=67
NC_000915.1	manual	TSS	75398	75398	.	-	.	ID=68
NC_000915.1	manual	TSS	78012	78012	.	-	.	ID=69
NC_000915.1	manual	TSS	78091	78091	.	+	.	ID=70
NC_000915.1	manual	TSS	78101	78101	.	+	.	ID=71
NC_000915.1	manual	TSS	78297	78297	.	-	.	ID=72
NC_000915.1	manual	TSS	80147	80147	.	-	.	ID=73
NC_000915.1	manual	TSS	81893	81893	.	+	.	ID=74
NC_000915.1	manual	TSS	84016	84016	.	-	.	ID=75
NC_000915.1	manual	TSS	84279	84279	.	+	.	ID=76
NC_000915.1	manual	TSS	84975	84975	.	-	.	ID=77
NC_000915.1	manual	TSS	85004	85004	.	+	.	ID=78
NC_000915.1	manual	TSS	88233	88233	.	+	.	ID=79
NC_000915.1	manual	TSS	88710	88710	.	-	.	ID=80
NC_000915.1	manual	TSS	89668	89668	.	-	.	ID=81
NC_000915.1	manual	TSS	89670	89670	.	+	.	ID=82
NC_000915.1	manual	TSS	89878	89878	.	-	.	ID=83
NC_000915.1	manual	TSS	95040	95040	.	-	.	ID=84
NC_000915.1	manual	TSS	95363	95363	.	-	.	ID=85
NC_000915.1	manual	TSS	96138	96138	.	+	.	ID=86
NC_000915.1	manual	TSS	96859	96859	.	-	.	ID=87
NC_000915.1	manual	TSS	96881	96881	.	+	.	ID=88
NC_000915.1	manual	TSS	96913	96913	.	-	.	ID=89
NC_000915.1	manual	TSS	96948	96948	.	+	.	ID=90
NC_000915.1	manual	TSS	97138	97138	.	-	.	ID=91
NC_000915.1	manual	TSS	97520	97520	.	+	.	ID=92
NC_000915.1	manual	TSS	98155	98155	.	-	.	ID=93
NC_000915.1	manual	TSS	98949	98949	.	-	.	ID=94
NC_000915.1	manual	TSS	99865	99865	.	-	.	ID=95
NC_000915.1	manual	TSS	100224	100224	.	+	.	ID=96
NC_000915.1	manual	TSS	100498	100498	.	-	.	ID=97
NC_000915.1	manual	TSS	100512	100512	.	+	.	ID=98
NC_000915.1	manual	TSS	102395	102395	.	-	.	ID=99
NC_000915.1	manual	TSS	102401	102401	.	+	.	ID=100
NC_000915.1	manual	TSS	104051	104051	.	-	.	ID=101
NC_000915.1	manual	TSS	104066	104066	.	+	.	ID=102
NC_000915.1	manual	TSS	108497	108497	.	+	.	ID=103
NC_000915.1	manual	TSS	110018	110018	.	-	.	ID=104
NC_000915.1	manual	TSS	110862	110862	.	-	.	ID=105
NC_000915.1	manual	TSS	111167	111167	.	-	.	ID=106
NC_000915.1	manual	TSS	111188	111188	.	+	.	ID=107
NC_000915.1	manual	TSS	111704	111704	.	+	.	ID=108
NC_000915.1	manual	TSS	111849	111849	.	+	.	ID=109
NC_000915.1	manual	TSS	112206	112206	.	-	.	ID=110
NC_000915.1	manual	TSS	112701	112701	.	-	.	ID=111
NC_000915.1	manual	TSS	112791	112791	.	+	.	ID=112
NC_000915.1	manual	TSS	113046	113046	.	+	.	ID=113
NC_000915.1	manual	TSS	113313	113313	.	-	.	ID=114
NC_000915.1	manual	TSS	114656	114656	.	-	.	ID=115
NC_000915.1	manual	TSS	115449	115449	.	-	.	ID=116
NC_000915.1	manual	TSS	115504	115504	.	+	.	ID=117
NC_000915.1	manual	TSS	117648	117648	.	-	.	ID=118
NC_000915.1	manual	TSS	119668	119668	.	-	.	ID=119
NC_000915.1	manual	TSS	119870	119870	.	+	.	ID=120
NC_000915.1	manual	TSS	119992	119992	.	-	.	ID=121
NC_000915.1	manual	TSS	120046	120046	.	+	.	ID=122
NC_000915.1	manual	TSS	120658	120658	.	+	.	ID=123
NC_000915.1	manual	TSS	121233	121233	.	-	.	ID=124
NC_000915.1	manual	TSS	124592	124592	.	+	.	ID=125
NC_000915.1	manual	TSS	124623	124623	.	+	.	ID=126
NC_000915.1	manual	TSS	124942	124942	.	+	.	ID=127
NC_000915.1	manual	TSS	126319	126319	.	+	.	ID=128
NC_000915.1	manual	TSS	129141	129141	.	-	.	ID=129
NC_000915.1	manual	TSS	129744	129744	.	+	.	ID=130
NC_000915.1	manual	TSS	129916	129916	.	+	.	ID=131
NC_000915.1	manual	TSS	130811	130811	.	-	.	ID=132
NC_000915.1	manual	TSS	131414	131414	.	+	.	ID=133
NC_000915.1	manual	TSS	133906	133906	.	+	.	ID=134
NC_000915.1	manual	TSS	134829	134829	.	-	.	ID=135
NC_000915.1	manual	TSS	134850	134850	.	+	.	ID=136
NC_000915.1	manual	TSS	134940	134940	.	+	.	ID=137
NC_000915.1	manual	TSS	136872	136872	.	-	.	ID=138
NC_000915.1	manual	TSS	138366	138366	.	+	.	ID=139
NC_000915.1	manual	TSS	139589	139589	.	+	.	ID=140
NC_000915.1	manual	TSS	140145	140145	.	+	.	ID=141
NC_000915.1	manual	TSS	140302	140302	.	+	.	ID=142
NC_000915.1	manual	TSS	141115	141115	.	-	.	ID=143
NC_000915.1	manual	TSS	141652	141652	.	+	.	ID=144
NC_000915.1	manual	TSS	143902	143902	.	-	.	ID=145
NC_000915.1	manual	TSS	144867	144867	.	-	.	ID=146
NC_000915.1	manual	TSS	146415	146415	.	+	.	ID=147
NC_000915.1	manual	TSS	148359	148359	.	-	.	ID=148
NC_000915.1	manual	TSS	150148	150148	.	-	.	ID=149
NC_000915.1	manual	TSS	150194	150194	.	+	.	ID=150
NC_000915.1	manual	TSS	150315	150315	.	+	.	ID=151
NC_000915.1	manual	TSS	151822	151822	.	+	.	ID=152
NC_000915.1	manual	TSS	151908	151908	.	+	.	ID=153
NC_000915.1	manual	TSS	152064	152064	.	+	.	ID=154
NC_000915.1	manual	TSS	152095	152095	.	+	.	ID=155
NC_000915.1	manual	TSS	153455	153455	.	+	.	ID=156
NC_000915.1	manual	TSS	156229	156229	.	-	.	ID=157
NC_000915.1	manual	TSS	156298	156298	.	+	.	ID=158
NC_000915.1	manual	TSS	156754	156754	.	+	.	ID=159
NC_000915.1	manual	TSS	161202	161202	.	+	.	ID=160
NC_000915.1	manual	TSS	162857	162857	.	-	.	ID=161
NC_000915.1	manual	TSS	162905	162905	.	+	.	ID=162
NC_000915.1	manual	TSS	167267	167267	.	-	.	ID=163
NC_000915.1	manual	TSS	167989	167989	.	+	.	ID=164
NC_000915.1	manual	TSS	168819	168819	.	+	.	ID=165
NC_000915.1	manual	TSS	170022	170022	.	+	.	ID=166
NC_000915.1	manual	TSS	170784	170784	.	+	.	ID=167
NC_000915.1	manual	TSS	171955	171955	.	+	.	ID=168
NC_000915.1	manual	TSS	172571	172571	.	-	.	ID=169
NC_000915.1	manual	TSS	174520	174520	.	-	.	ID=170
NC_000915.1	manual	TSS	174961	174961	.	-	.	ID=171
NC_000915.1	manual	TSS	177540	177540	.	-	.	ID=172
NC_000915.1	manual	TSS	178682	178682	.	-	.	ID=173
NC_000915.1	manual	TSS	178792	178792	.	+	.	ID=174
NC_000915.1	manual	TSS	178951	178951	.	+	.	ID=175
NC_000915.1	manual	TSS	178988	178988	.	+	.	ID=176
NC_000915.1	manual	TSS	179198	179198	.	-	.	ID=177
NC_000915.1	manual	TSS	179609	179609	.	-	.	ID=178
NC_000915.1	manual	TSS	179799	179799	.	+	.	ID=179
NC_000915.1	manual	TSS	181416	181416	.	-	.	ID=180
NC_000915.1	manual	TSS	181781	181781	.	-	.	ID=181
NC_000915.1	manual	TSS	181827	181827	.	+	.	ID=182
NC_000915.1	manual	TSS	182026	182026	.	-	.	ID=183
NC_000915.1	manual	TSS	184511	184511	.	+	.	ID=184
NC_000915.1	manual	TSS	186540	186540	.	-	.	ID=185
NC_000915.1	manual	TSS	186768	186768	.	+	.	ID=186
NC_000915.1	manual	TSS	186899	186899	.	-	.	ID=187
NC_000915.1	manual	TSS	187779	187779	.	-	.	ID=188
NC_000915.1	manual	TSS	187786	187786	.	+	.	ID=189
NC_000915.1	manual	TSS	187856	187856	.	+	.	ID=190
NC_000915.1	manual	TSS	189363	189363	.	-	.	ID=191
NC_000915.1	manual	TSS	190378	190378	.	+	.	ID=192
NC_000915.1	manual	TSS	192905	192905	.	-	.	ID=193
NC_000915.1	manual	TSS	193087	193087	.	+	.	ID=194
NC_000915.1	manual	TSS	194926	194926	.	-	.	ID=195
NC_000915.1	manual	TSS	195028	195028	.	+	.	ID=196
NC_000915.1	manual	TSS	200663	200663	.	+	.	ID=197
NC_000915.1	manual	TSS	200833	200833	.	-	.	ID=198
NC_000915.1	manual	TSS	200962	200962	.	+	.	ID=199
NC_000915.1	manual	TSS	203249	203249	.	+	.	ID=200
NC_000915.1	manual	TSS	203580	203580	.	+	.	ID=201
NC_000915.1	manual	TSS	204824	204824	.	+	.	ID=202
NC_000915.1	manual	TSS	205210	205210	.	+	.	ID=203
NC_000915.1	manual	TSS	205341	205341	.	+	.	ID=204
NC_000915.1	manual	TSS	205786	205786	.	-	.	ID=205
NC_000915.1	manual	TSS	206489	206489	.	+	.	ID=206
NC_000915.1	manual	TSS	207333	207333	.	+	.	ID=207
NC_000915.1	manual	TSS	207672	207672	.	+	.	ID=208
NC_000915.1	manual	TSS	207972	207972	.	+	.	ID=209
NC_000915.1	manual	TSS	208478	208478	.	+	.	ID=210
NC_000915.1	manual	TSS	208688	208688	.	+	.	ID=211
NC_000915.1	manual	TSS	208964	208964	.	+	.	ID=212
NC_000915.1	manual	TSS	209277	209277	.	-	.	ID=213
NC_000915.1	manual	TSS	209294	209294	.	+	.	ID=214
NC_000915.1	manual	TSS	210160	210160	.	+	.	ID=215
NC_000915.1	manual	TSS	210327	210327	.	+	.	ID=216
NC_000915.1	manual	TSS	211980	211980	.	-	.	ID=217
NC_000915.1	manual	TSS	212246	212246	.	+	.	ID=218
NC_000915.1	manual	TSS	212427	212427	.	-	.	ID=219
NC_000915.1	manual	TSS	214179	214179	.	-	.	ID=220
NC_000915.1	manual	TSS	214334	214334	.	+	.	ID=221
NC_000915.1	manual	TSS	214716	214716	.	+	.	ID=222
NC_000915.1	manual	TSS	216155	216155	.	-	.	ID=223
NC_000915.1	manual	TSS	216175	216175	.	+	.	ID=224
NC_000915.1	manual	TSS	217243	217243	.	-	.	ID=225
NC_000915.1	manual	TSS	217900	217900	.	+	.	ID=226
NC_000915.1	manual	TSS	218394	218394	.	-	.	ID=227
NC_000915.1	manual	TSS	218488	218488	.	+	.	ID=228
NC_000915.1	manual	TSS	218768	218768	.	+	.	ID=229
NC_000915.1	manual	TSS	219049	219049	.	-	.	ID=230
NC_000915.1	manual	TSS	219377	219377	.	-	.	ID=231
NC_000915.1	manual	TSS	219886	219886	.	+	.	ID=232
NC_000915.1	manual	TSS	220002	220002	.	-	.	ID=233
NC_000915.1	manual	TSS	221089	221089	.	-	.	ID=234
NC_000915.1	manual	TSS	222175	222175	.	-	.	ID=235
NC_000915.1	manual	TSS	222195	222195	.	+	.	ID=236
NC_000915.1	manual	TSS	222358	222358	.	-	.	ID=237
NC_000915.1	manual	TSS	223248	223248	.	-	.	ID=238
NC_000915.1	manual	TSS	223307	223307	.	+	.	ID=239
NC_000915.1	manual	TSS	223789	223789	.	+	.	ID=240
NC_000915.1	manual	TSS	225549	225549	.	+	.	ID=241
NC_000915.1	manual	TSS	225721	225721	.	+	.	ID=242
NC_000915.1	manual	TSS	225809	225809	.	+	.	ID=243
NC_000915.1	manual	TSS	226479	226479	.	-	.	ID=244
NC_000915.1	manual	TSS	227591	227591	.	-	.	ID=245
NC_000915.1	manual	TSS	227920	227920	.	-	.	ID=246
NC_000915.1	manual	TSS	230611	230611	.	+	.	ID=247
NC_000915.1	manual	TSS	230883	230883	.	+	.	ID=248
NC_000915.1	manual	TSS	231240	231240	.	+	.	ID=249
NC_000915.1	manual	TSS	232436	232436	.	+	.	ID=250
NC_000915.1	manual	TSS	234745	234745	.	-	.	ID=251
NC_000915.1	manual	TSS	234787	234787	.	-	.	ID=252
NC_000915.1	manual	TSS	236397	236397	.	+	.	ID=253
NC_000915.1	manual	TSS	236904	236904	.	+	.	ID=254
NC_000915.1	manual	TSS	237118	237118	.	-	.	ID=255
NC_000915.1	manual	TSS	237291	237291	.	+	.	ID=256
NC_000915.1	manual	TSS	238263	238263	.	+	.	ID=257
NC_000915.1	manual	TSS	238599	238599	.	-	.	ID=258
NC_000915.1	manual	TSS	238645	238645	.	+	.	ID=259
NC_000915.1	manual	TSS	240225	240225	.	-	.	ID=260
NC_000915.1	manual	TSS	240282	240282	.	+	.	ID=261
NC_000915.1	manual	TSS	241121	241121	.	-	.	ID=262
NC_000915.1	manual	TSS	241137	241137	.	+	.	ID=263
NC_000915.1	manual	TSS	242864	242864	.	+	.	ID=264
NC_000915.1	manual	TSS	244647	244647	.	-	.	ID=265
NC_000915.1	manual	TSS	244842	244842	.	+	.	ID=266
NC_000915.1	manual	TSS	245884	245884	.	-	.	ID=267
NC_000915.1	manual	TSS	246226	246226	.	-	.	ID=268
NC_000915.1	manual	TSS	246369	246369	.	+	.	ID=269
NC_000915.1	manual	TSS	247048	247048	.	-	.	ID=270
NC_000915.1	manual	TSS	247064	247064	.	+	.	ID=271
NC_000915.1	manual	TSS	247410	247410	.	-	.	ID=272
NC_000915.1	manual	TSS	248475	248475	.	+	.	ID=273
NC_000915.1	manual	TSS	248839	248839	.	-	.	ID=274
NC_000915.1	manual	TSS	250334	250334	.	-	.	ID=275
NC_000915.1	manual	TSS	250758	250758	.	-	.	ID=276
NC_000915.1	manual	TSS	250781	250781	.	+	.	ID=277
NC_000915.1	manual	TSS	251753	251753	.	+	.	ID=278
NC_000915.1	manual	TSS	252699	252699	.	+	.	ID=279
NC_000915.1	manual	TSS	252759	252759	.	-	.	ID=280
NC_000915.1	manual	TSS	253785	253785	.	+	.	ID=281
NC_000915.1	manual	TSS	254630	254630	.	-	.	ID=282
NC_000915.1	manual	TSS	255422	255422	.	-	.	ID=283
NC_000915.1	manual	TSS	255496	255496	.	+	.	ID=284
NC_000915.1	manual	TSS	255518	255518	.	-	.	ID=285
NC_000915.1	manual	TSS	258900	258900	.	-	.	ID=286
NC_000915.1	manual	TSS	260025	260025	.	+	.	ID=287
NC_000915.1	manual	TSS	261425	261425	.	+	.	ID=288
NC_000915.1	manual	TSS	261572	261572	.	-	.	ID=289
NC_000915.1	manual	TSS	261668	261668	.	+	.	ID=290
NC_000915.1	manual	TSS	264736	264736	.	+	.	ID=291
NC_000915.1	manual	TSS	266838	266838	.	-	.	ID=292
NC_000915.1	manual	TSS	266853	266853	.	+	.	ID=293
NC_000915.1	manual	TSS	267307	267307	.	+	.	ID=294
NC_000915.1	manual	TSS	268595	268595	.	+	.	ID=295
NC_000915.1	manual	TSS	269618	269618	.	+	.	ID=296
NC_000915.1	manual	TSS	270376	270376	.	+	.	ID=297
NC_000915.1	manual	TSS	271084	271084	.	+	.	ID=298
NC_000915.1	manual	TSS	271497	271497	.	-	.	ID=299
NC_000915.1	manual	TSS	272305	272305	.	-	.	ID=300
NC_000915.1	manual	TSS	272599	272599	.	+	.	ID=301
NC_000915.1	manual	TSS	273560	273560	.	-	.	ID=302
NC_000915.1	manual	TSS	275217	275217	.	+	.	ID=303
NC_000915.1	manual	TSS	277714	277714	.	-	.	ID=304
NC_000915.1	manual	TSS	278142	278142	.	+	.	ID=305
NC_000915.1	manual	TSS	278367	278367	.	+	.	ID=306
NC_000915.1	manual	TSS	278848	278848	.	+	.	ID=307
NC_000915.1	manual	TSS	280869	280869	.	-	.	ID=308
NC_000915.1	manual	TSS	281104	281104	.	+	.	ID=309
NC_000915.1	manual	TSS	281336	281336	.	-	.	ID=310
NC_000915.1	manual	TSS	281582	281582	.	-	.	ID=311
NC_000915.1	manual	TSS	281866	281866	.	-	.	ID=312
NC_000915.1	manual	TSS	282690	282690	.	-	.	ID=313
NC_000915.1	manual	TSS	282876	282876	.	+	.	ID=314
NC_000915.1	manual	TSS	283112	283112	.	+	.	ID=315
NC_000915.1	manual	TSS	284204	284204	.	-	.	ID=316
NC_000915.1	manual	TSS	285007	285007	.	+	.	ID=317
NC_000915.1	manual	TSS	286044	286044	.	+	.	ID=318
NC_000915.1	manual	TSS	287011	287011	.	+	.	ID=319
NC_000915.1	manual	TSS	288399	288399	.	+	.	ID=320
NC_000915.1	manual	TSS	290001	290001	.	+	.	ID=321
NC_000915.1	manual	TSS	290047	290047	.	-	.	ID=322
NC_000915.1	manual	TSS	290240	290240	.	-	.	ID=323
NC_000915.1	manual	TSS	290547	290547	.	-	.	ID=324
NC_000915.1	manual	TSS	291468	291468	.	-	.	ID=325
NC_000915.1	manual	TSS	291515	291515	.	+	.	ID=326
NC_000915.1	manual	TSS	292004	292004	.	+	.	ID=327
NC_000915.1	manual	TSS	292648	292648	.	-	.	ID=328
NC_000915.1	manual	TSS	293443	293443	.	+	.	ID=329
NC_000915.1	manual	TSS	297295	297295	.	-	.	ID=330
NC_000915.1	manual	TSS	297321	297321	.	+	.	ID=331
NC_000915.1	manual	TSS	297326	297326	.	+	.	ID=332
NC_000915.1	manual	TSS	298004	298004	.	+	.	ID=333
NC_000915.1	manual	TSS	299837	299837	.	-	.	ID=334
NC_000915.1	manual	TSS	300349	300349	.	-	.	ID=335
NC_000915.1	manual	TSS	303343	303343	.	-	.	ID=336
NC_000915.1	manual	TSS	305453	305453	.	+	.	ID=337
NC_000915.1	manual	TSS	305913	305913	.	+	.	ID=338
NC_000915.1	manual	TSS	306531	306531	.	-	.	ID=339
NC_000915.1	manual	TSS	306726	306726	.	+	.	ID=340
NC_000915.1	manual	TSS	310328	310328	.	-	.	ID=341
NC_000915.1	manual	TSS	310667	310667	.	-	.	ID=342
NC_000915.1	manual	TSS	310789	310789	.	+	.	ID=343
NC_000915.1	manual	TSS	310980	310980	.	+	.	ID=344
NC_000915.1	manual	TSS	313776	313776	.	-	.	ID=345
NC_000915.1	manual	TSS	314834	314834	.	+	.	ID=346
NC_000915.1	manual	TSS	315169	315169	.	-	.	ID=347
NC_000915.1	manual	TSS	315548	315548	.	+	.	ID=348
NC_000915.1	manual	TSS	316367	316367	.	+	.	ID=349
NC_000915.1	manual	TSS	321923	321923	.	+	.	ID=350
NC_000915.1	manual	TSS	322814	322814	.	-	.	ID=351
NC_000915.1	manual	TSS	323035	323035	.	+	.	ID=352
NC_000915.1	manual	TSS	324529	324529	.	+	.	ID=353
NC_000915.1	manual	TSS	325319	325319	.	-	.	ID=354
NC_000915.1	manual	TSS	325355	325355	.	+	.	ID=355
NC_000915.1	manual	TSS	329643	329643	.	+	.	ID=356
NC_000915.1	manual	TSS	330132	330132	.	-	.	ID=357
NC_000915.1	manual	TSS	330153	330153	.	+	.	ID=358
NC_000915.1	manual	TSS	331066	331066	.	-	.	ID=359
NC_000915.1	manual	TSS	331268	331268	.	-	.	ID=360
NC_000915.1	manual	TSS	332061	332061	.	-	.	ID=361
NC_000915.1	manual	TSS	332892	332892	.	+	.	ID=362
NC_000915.1	manual	TSS	333320	333320	.	+	.	ID=363
NC_000915.1	manual	TSS	334189	334189	.	-	.	ID=364
NC_000915.1	manual	TSS	334190	334190	.	+	.	ID=365
NC_000915.1	manual	TSS	334203	334203	.	+	.	ID=366
NC_000915.1	manual	TSS	335171	335171	.	-	.	ID=367
NC_000915.1	manual	TSS	335887	335887	.	+	.	ID=368
NC_000915.1	manual	TSS	339313	339313	.	-	.	ID=369
NC_000915.1	manual	TSS	339340	339340	.	-	.	ID=370
NC_000915.1	manual	TSS	339359	339359	.	+	.	ID=371
NC_000915.1	manual	TSS	339709	339709	.	-	.	ID=372
NC_000915.1	manual	TSS	339933	339933	.	+	.	ID=373
NC_000915.1	manual	TSS	339970	339970	.	-	.	ID=374
NC_000915.1	manual	TSS	340736	340736	.	-	.	ID=375
NC_000915.1	manual	TSS	340804	340804	.	+	.	ID=376
NC_000915.1	manual	TSS	342610	342610	.	+	.	ID=377
NC_000915.1	manual	TSS	343637	343637	.	+	.	ID=378
NC_000915.1	manual	TSS	343773	343773	.	+	.	ID=379
NC_000915.1	manual	TSS	344619	344619	.	+	.	ID=380
NC_000915.1	manual	TSS	345304	345304	.	+	.	ID=381
NC_000915.1	manual	TSS	345305	345305	.	-	.	ID=382
NC_000915.1	manual	TSS	345374	345374	.	+	.	ID=383
NC_000915.1	manual	TSS	345526	345526	.	+	.	ID=384
NC_000915.1	manual	TSS	348616	348616	.	-	.	ID=385
NC_000915.1	manual	TSS	349004	349004	.	+	.	ID=386
NC_000915.1	manual	TSS	349741	349741	.	+	.	ID=387
NC_000915.1	manual	TSS	350773	350773	.	+	.	ID=388
NC_000915.1	manual	TSS	350905	350905	.	+	.	ID=389
NC_000915.1	manual	TSS	351368	351368	.	+	.	ID=390
NC_000915.1	manual	TSS	352992	352992	.	+	.	ID=391
NC_000915.1	manual	TSS	353213	353213	.	+	.	ID=392
NC_000915.1	manual	TSS	355982	355982	.	+	.	ID=393
NC_000915.1	manual	TSS	356734	356734	.	+	.	ID=394
NC_000915.1	manual	TSS	358094	358094	.	-	.	ID=395
NC_000915.1	manual	TSS	358216	358216	.	+	.	ID=396
NC_000915.1	manual	TSS	358521	358521	.	-	.	ID=397
NC_000915.1	manual	TSS	359607	359607	.	-	.	ID=398
NC_000915.1	manual	TSS	359726	359726	.	+	.	ID=399
NC_000915.1	manual	TSS	360399	360399	.	-	.	ID=400
NC_000915.1	manual	TSS	360631	360631	.	+	.	ID=401
NC_000915.1	manual	TSS	364218	364218	.	+	.	ID=402
NC_000915.1	manual	TSS	367053	367053	.	+	.	ID=403
NC_000915.1	manual	TSS	369466	369466	.	-	.	ID=404
NC_000915.1	manual	TSS	369477	369477	.	+	.	ID=405
NC_000915.1	manual	TSS	370062	370062	.	-	.	ID=406
NC_000915.1	manual	TSS	370067	370067	.	-	.	ID=407
NC_000915.1	manual	TSS	370128	370128	.	+	.	ID=408
NC_000915.1	manual	TSS	370132	370132	.	+	.	ID=409
NC_000915.1	manual	TSS	370721	370721	.	-	.	ID=410
NC_000915.1	manual	TSS	371666	371666	.	+	.	ID=411
NC_000915.1	manual	TSS	373203	373203	.	-	.	ID=412
NC_000915.1	manual	TSS	374670	374670	.	-	.	ID=413
NC_000915.1	manual	TSS	374787	374787	.	+	.	ID=414
NC_000915.1	manual	TSS	375888	375888	.	+	.	ID=415
NC_000915.1	manual	TSS	376752	376752	.	-	.	ID=416
NC_000915.1	manual	TSS	377125	377125	.	+	.	ID=417
NC_000915.1	manual	TSS	380191	380191	.	-	.	ID=418
NC_000915.1	manual	TSS	380208	380208	.	+	.	ID=419
NC_000915.1	manual	TSS	380372	380372	.	+	.	ID=420
NC_000915.1	manual	TSS	380649	380649	.	+	.	ID=421
NC_000915.1	manual	TSS	380901	380901	.	+	.	ID=422
NC_000915.1	manual	TSS	380981	380981	.	+	.	ID=423
NC_000915.1	manual	TSS	382616	382616	.	+	.	ID=424
NC_000915.1	manual	TSS	382899	382899	.	+	.	ID=425
NC_000915.1	manual	TSS	383216	383216	.	-	.	ID=426
NC_000915.1	manual	TSS	384066	384066	.	+	.	ID=427
NC_000915.1	manual	TSS	384071	384071	.	+	.	ID=428
NC_000915.1	manual	TSS	384237	384237	.	-	.	ID=429
NC_000915.1	manual	TSS	384259	384259	.	+	.	ID=430
NC_000915.1	manual	TSS	385306	385306	.	+	.	ID=431
NC_000915.1	manual	TSS	385666	385666	.	-	.	ID=432
NC_000915.1	manual	TSS	387147	387147	.	+	.	ID=433
NC_000915.1	manual	TSS	388469	388469	.	+	.	ID=434
NC_000915.1	manual	TSS	389071	389071	.	-	.	ID=435
NC_000915.1	manual	TSS	389463	389463	.	+	.	ID=436
NC_000915.1	manual	TSS	389706	389706	.	-	.	ID=437
NC_000915.1	manual	TSS	391032	391032	.	+	.	ID=438
NC_000915.1	manual	TSS	391497	391497	.	-	.	ID=439
NC_000915.1	manual	TSS	393627	393627	.	-	.	ID=440
NC_000915.1	manual	TSS	393681	393681	.	+	.	ID=441
NC_000915.1	manual	TSS	395132	395132	.	-	.	ID=442
NC_000915.1	manual	TSS	395270	395270	.	+	.	ID=443
NC_000915.1	manual	TSS	395339	395339	.	+	.	ID=444
NC_000915.1	manual	TSS	395976	395976	.	-	.	ID=445
NC_000915.1	manual	TSS	399094	399094	.	-	.	ID=446
NC_000915.1	manual	TSS	399099	399099	.	-	.	ID=447
NC_000915.1	manual	TSS	399263	399263	.	+	.	ID=448

## Sheet: Table_S6
Table S5: Processing site of Helicobacter_pylori 26695 (1-400kb)
Strain	method	feature	start	end	score	strand	phase	attributes
NC_000915.1	manual	Processing	1417	1417	.	-	.	ID=0
NC_000915.1	manual	Processing	4461	4461	.	-	.	ID=1
NC_000915.1	manual	Processing	4577	4577	.	-	.	ID=2
NC_000915.1	manual	Processing	10086	10086	.	+	.	ID=3
NC_000915.1	manual	Processing	13376	13376	.	+	.	ID=4
NC_000915.1	manual	Processing	17032	17032	.	+	.	ID=5
NC_000915.1	manual	Processing	22970	22970	.	+	.	ID=6
NC_000915.1	manual	Processing	25862	25862	.	-	.	ID=7
NC_000915.1	manual	Processing	32192	32192	.	+	.	ID=8
NC_000915.1	manual	Processing	35971	35971	.	+	.	ID=9
NC_000915.1	manual	Processing	37556	37556	.	-	.	ID=10
NC_000915.1	manual	Processing	40677	40677	.	+	.	ID=11
NC_000915.1	manual	Processing	61324	61324	.	-	.	ID=12
NC_000915.1	manual	Processing	65216	65216	.	+	.	ID=13
NC_000915.1	manual	Processing	73442	73442	.	-	.	ID=14
NC_000915.1	manual	Processing	74339	74339	.	-	.	ID=15
NC_000915.1	manual	Processing	76080	76080	.	-	.	ID=16
NC_000915.1	manual	Processing	78012	78012	.	-	.	ID=17
NC_000915.1	manual	Processing	80162	80162	.	+	.	ID=18
NC_000915.1	manual	Processing	86089	86089	.	+	.	ID=19
NC_000915.1	manual	Processing	91535	91535	.	-	.	ID=20
NC_000915.1	manual	Processing	95176	95176	.	-	.	ID=21
NC_000915.1	manual	Processing	109023	109023	.	-	.	ID=22
NC_000915.1	manual	Processing	110350	110350	.	-	.	ID=23
NC_000915.1	manual	Processing	112207	112207	.	-	.	ID=24
NC_000915.1	manual	Processing	113509	113509	.	-	.	ID=25
NC_000915.1	manual	Processing	116188	116188	.	-	.	ID=26
NC_000915.1	manual	Processing	117868	117868	.	-	.	ID=27
NC_000915.1	manual	Processing	118249	118249	.	-	.	ID=28
NC_000915.1	manual	Processing	118346	118346	.	-	.	ID=29
NC_000915.1	manual	Processing	130682	130682	.	-	.	ID=30
NC_000915.1	manual	Processing	132284	132284	.	-	.	ID=31
NC_000915.1	manual	Processing	136433	136433	.	+	.	ID=32
NC_000915.1	manual	Processing	137545	137545	.	+	.	ID=33
NC_000915.1	manual	Processing	139984	139984	.	+	.	ID=34
NC_000915.1	manual	Processing	144507	144507	.	-	.	ID=35
NC_000915.1	manual	Processing	148182	148182	.	-	.	ID=36
NC_000915.1	manual	Processing	152064	152064	.	+	.	ID=37
NC_000915.1	manual	Processing	163016	163016	.	+	.	ID=38
NC_000915.1	manual	Processing	164861	164861	.	+	.	ID=39
NC_000915.1	manual	Processing	166083	166083	.	+	.	ID=40
NC_000915.1	manual	Processing	204373	204373	.	+	.	ID=41
NC_000915.1	manual	Processing	205513	205513	.	+	.	ID=42
NC_000915.1	manual	Processing	208847	208847	.	-	.	ID=43
NC_000915.1	manual	Processing	212582	212582	.	+	.	ID=44
NC_000915.1	manual	Processing	214973	214973	.	+	.	ID=45
NC_000915.1	manual	Processing	216175	216175	.	+	.	ID=46
NC_000915.1	manual	Processing	241137	241137	.	+	.	ID=47
NC_000915.1	manual	Processing	245884	245884	.	-	.	ID=48
NC_000915.1	manual	Processing	248169	248169	.	-	.	ID=49
NC_000915.1	manual	Processing	261375	261375	.	-	.	ID=50
NC_000915.1	manual	Processing	262305	262305	.	+	.	ID=51
NC_000915.1	manual	Processing	266253	266253	.	+	.	ID=52
NC_000915.1	manual	Processing	267764	267764	.	+	.	ID=53
NC_000915.1	manual	Processing	280613	280613	.	+	.	ID=54
NC_000915.1	manual	Processing	282741	282741	.	+	.	ID=55
NC_000915.1	manual	Processing	285007	285007	.	+	.	ID=56
NC_000915.1	manual	Processing	303600	303600	.	+	.	ID=57
NC_000915.1	manual	Processing	306937	306937	.	+	.	ID=58
NC_000915.1	manual	Processing	319162	319162	.	+	.	ID=59
NC_000915.1	manual	Processing	319230	319230	.	+	.	ID=60
NC_000915.1	manual	Processing	332863	332863	.	-	.	ID=61
NC_000915.1	manual	Processing	334190	334190	.	-	.	ID=62
NC_000915.1	manual	Processing	346073	346073	.	+	.	ID=63
NC_000915.1	manual	Processing	357649	357649	.	-	.	ID=64
NC_000915.1	manual	Processing	375078	375078	.	+	.	ID=65
NC_000915.1	manual	Processing	376752	376752	.	-	.	ID=66
NC_000915.1	manual	Processing	378923	378923	.	-	.	ID=67
NC_000915.1	manual	Processing	389463	389463	.	+	.	ID=68

## Sheet: Table_S7
Table S6: TSS of Campylobacter_jejuni 81116 (1-400kb)
Strain	method	feature	start	end	score	strand	phase	attributes
NC_009839.1	manual	TSS	856	856	.	-	.	ID=0
NC_009839.1	manual	TSS	1396	1396	.	+	.	ID=1
NC_009839.1	manual	TSS	4464	4464	.	-	.	ID=2
NC_009839.1	manual	TSS	6676	6676	.	+	.	ID=3
NC_009839.1	manual	TSS	8098	8098	.	+	.	ID=4
NC_009839.1	manual	TSS	14976	14976	.	+	.	ID=5
NC_009839.1	manual	TSS	15670	15670	.	-	.	ID=6
NC_009839.1	manual	TSS	17738	17738	.	+	.	ID=7
NC_009839.1	manual	TSS	18053	18053	.	-	.	ID=8
NC_009839.1	manual	TSS	18360	18360	.	-	.	ID=9
NC_009839.1	manual	TSS	19385	19385	.	-	.	ID=10
NC_009839.1	manual	TSS	24473	24473	.	+	.	ID=11
NC_009839.1	manual	TSS	24637	24637	.	-	.	ID=12
NC_009839.1	manual	TSS	26617	26617	.	+	.	ID=13
NC_009839.1	manual	TSS	26627	26627	.	-	.	ID=14
NC_009839.1	manual	TSS	28296	28296	.	+	.	ID=15
NC_009839.1	manual	TSS	31867	31867	.	-	.	ID=16
NC_009839.1	manual	TSS	35870	35870	.	-	.	ID=17
NC_009839.1	manual	TSS	35886	35886	.	+	.	ID=18
NC_009839.1	manual	TSS	36655	36655	.	+	.	ID=19
NC_009839.1	manual	TSS	37044	37044	.	-	.	ID=20
NC_009839.1	manual	TSS	37191	37191	.	+	.	ID=21
NC_009839.1	manual	TSS	39057	39057	.	+	.	ID=22
NC_009839.1	manual	TSS	39182	39182	.	+	.	ID=23
NC_009839.1	manual	TSS	39808	39808	.	-	.	ID=24
NC_009839.1	manual	TSS	40054	40054	.	+	.	ID=25
NC_009839.1	manual	TSS	43101	43101	.	+	.	ID=26
NC_009839.1	manual	TSS	43543	43543	.	+	.	ID=27
NC_009839.1	manual	TSS	48072	48072	.	-	.	ID=28
NC_009839.1	manual	TSS	52776	52776	.	-	.	ID=29
NC_009839.1	manual	TSS	57965	57965	.	-	.	ID=30
NC_009839.1	manual	TSS	58122	58122	.	-	.	ID=31
NC_009839.1	manual	TSS	58597	58597	.	+	.	ID=32
NC_009839.1	manual	TSS	59923	59923	.	+	.	ID=33
NC_009839.1	manual	TSS	64856	64856	.	+	.	ID=34
NC_009839.1	manual	TSS	68260	68260	.	-	.	ID=35
NC_009839.1	manual	TSS	75282	75282	.	+	.	ID=36
NC_009839.1	manual	TSS	75317	75317	.	+	.	ID=37
NC_009839.1	manual	TSS	75684	75684	.	+	.	ID=38
NC_009839.1	manual	TSS	75722	75722	.	-	.	ID=39
NC_009839.1	manual	TSS	75845	75845	.	+	.	ID=40
NC_009839.1	manual	TSS	75877	75877	.	+	.	ID=41
NC_009839.1	manual	TSS	76099	76099	.	+	.	ID=42
NC_009839.1	manual	TSS	76450	76450	.	-	.	ID=43
NC_009839.1	manual	TSS	76473	76473	.	+	.	ID=44
NC_009839.1	manual	TSS	78706	78706	.	+	.	ID=45
NC_009839.1	manual	TSS	79832	79832	.	+	.	ID=46
NC_009839.1	manual	TSS	84110	84110	.	+	.	ID=47
NC_009839.1	manual	TSS	85614	85614	.	-	.	ID=48
NC_009839.1	manual	TSS	85659	85659	.	+	.	ID=49
NC_009839.1	manual	TSS	87152	87152	.	+	.	ID=50
NC_009839.1	manual	TSS	87844	87844	.	+	.	ID=51
NC_009839.1	manual	TSS	89115	89115	.	-	.	ID=52
NC_009839.1	manual	TSS	89961	89961	.	+	.	ID=53
NC_009839.1	manual	TSS	90458	90458	.	-	.	ID=54
NC_009839.1	manual	TSS	93427	93427	.	-	.	ID=55
NC_009839.1	manual	TSS	95234	95234	.	-	.	ID=56
NC_009839.1	manual	TSS	95342	95342	.	+	.	ID=57
NC_009839.1	manual	TSS	97624	97624	.	+	.	ID=58
NC_009839.1	manual	TSS	100466	100466	.	+	.	ID=59
NC_009839.1	manual	TSS	100738	100738	.	+	.	ID=60
NC_009839.1	manual	TSS	102327	102327	.	-	.	ID=61
NC_009839.1	manual	TSS	102509	102509	.	+	.	ID=62
NC_009839.1	manual	TSS	105406	105406	.	+	.	ID=63
NC_009839.1	manual	TSS	110536	110536	.	+	.	ID=64
NC_009839.1	manual	TSS	113257	113257	.	+	.	ID=65
NC_009839.1	manual	TSS	116412	116412	.	+	.	ID=66
NC_009839.1	manual	TSS	116475	116475	.	+	.	ID=67
NC_009839.1	manual	TSS	118451	118451	.	+	.	ID=68
NC_009839.1	manual	TSS	119530	119530	.	-	.	ID=69
NC_009839.1	manual	TSS	120203	120203	.	+	.	ID=70
NC_009839.1	manual	TSS	124108	124108	.	+	.	ID=71
NC_009839.1	manual	TSS	128737	128737	.	+	.	ID=72
NC_009839.1	manual	TSS	131199	131199	.	+	.	ID=73
NC_009839.1	manual	TSS	131783	131783	.	-	.	ID=74
NC_009839.1	manual	TSS	131954	131954	.	-	.	ID=75
NC_009839.1	manual	TSS	133497	133497	.	+	.	ID=76
NC_009839.1	manual	TSS	134601	134601	.	-	.	ID=77
NC_009839.1	manual	TSS	136166	136166	.	-	.	ID=78
NC_009839.1	manual	TSS	136704	136704	.	-	.	ID=79
NC_009839.1	manual	TSS	139117	139117	.	-	.	ID=80
NC_009839.1	manual	TSS	139357	139357	.	+	.	ID=81
NC_009839.1	manual	TSS	140034	140034	.	+	.	ID=82
NC_009839.1	manual	TSS	142746	142746	.	+	.	ID=83
NC_009839.1	manual	TSS	148088	148088	.	+	.	ID=84
NC_009839.1	manual	TSS	149290	149290	.	-	.	ID=85
NC_009839.1	manual	TSS	152376	152376	.	+	.	ID=86
NC_009839.1	manual	TSS	157420	157420	.	+	.	ID=87
NC_009839.1	manual	TSS	158964	158964	.	-	.	ID=88
NC_009839.1	manual	TSS	160150	160150	.	-	.	ID=89
NC_009839.1	manual	TSS	165841	165841	.	-	.	ID=90
NC_009839.1	manual	TSS	166910	166910	.	-	.	ID=91
NC_009839.1	manual	TSS	167000	167000	.	+	.	ID=92
NC_009839.1	manual	TSS	169059	169059	.	-	.	ID=93
NC_009839.1	manual	TSS	172002	172002	.	+	.	ID=94
NC_009839.1	manual	TSS	174154	174154	.	-	.	ID=95
NC_009839.1	manual	TSS	174243	174243	.	+	.	ID=96
NC_009839.1	manual	TSS	174436	174436	.	+	.	ID=97
NC_009839.1	manual	TSS	174694	174694	.	-	.	ID=98
NC_009839.1	manual	TSS	174904	174904	.	+	.	ID=99
NC_009839.1	manual	TSS	180526	180526	.	-	.	ID=100
NC_009839.1	manual	TSS	180678	180678	.	+	.	ID=101
NC_009839.1	manual	TSS	181796	181796	.	-	.	ID=102
NC_009839.1	manual	TSS	181964	181964	.	+	.	ID=103
NC_009839.1	manual	TSS	185512	185512	.	-	.	ID=104
NC_009839.1	manual	TSS	185674	185674	.	+	.	ID=105
NC_009839.1	manual	TSS	187117	187117	.	-	.	ID=106
NC_009839.1	manual	TSS	188281	188281	.	-	.	ID=107
NC_009839.1	manual	TSS	192245	192245	.	+	.	ID=108
NC_009839.1	manual	TSS	193930	193930	.	-	.	ID=109
NC_009839.1	manual	TSS	196338	196338	.	-	.	ID=110
NC_009839.1	manual	TSS	198638	198638	.	+	.	ID=111
NC_009839.1	manual	TSS	198709	198709	.	-	.	ID=112
NC_009839.1	manual	TSS	199193	199193	.	-	.	ID=113
NC_009839.1	manual	TSS	200242	200242	.	-	.	ID=114
NC_009839.1	manual	TSS	200999	200999	.	-	.	ID=115
NC_009839.1	manual	TSS	201859	201859	.	+	.	ID=116
NC_009839.1	manual	TSS	202982	202982	.	+	.	ID=117
NC_009839.1	manual	TSS	203978	203978	.	+	.	ID=118
NC_009839.1	manual	TSS	204735	204735	.	-	.	ID=119
NC_009839.1	manual	TSS	204899	204899	.	+	.	ID=120
NC_009839.1	manual	TSS	206848	206848	.	+	.	ID=121
NC_009839.1	manual	TSS	208056	208056	.	-	.	ID=122
NC_009839.1	manual	TSS	208420	208420	.	+	.	ID=123
NC_009839.1	manual	TSS	210717	210717	.	+	.	ID=124
NC_009839.1	manual	TSS	212125	212125	.	+	.	ID=125
NC_009839.1	manual	TSS	214720	214720	.	+	.	ID=126
NC_009839.1	manual	TSS	216339	216339	.	-	.	ID=127
NC_009839.1	manual	TSS	216346	216346	.	-	.	ID=128
NC_009839.1	manual	TSS	219602	219602	.	+	.	ID=129
NC_009839.1	manual	TSS	220421	220421	.	-	.	ID=130
NC_009839.1	manual	TSS	221314	221314	.	-	.	ID=131
NC_009839.1	manual	TSS	222126	222126	.	-	.	ID=132
NC_009839.1	manual	TSS	222223	222223	.	+	.	ID=133
NC_009839.1	manual	TSS	223700	223700	.	+	.	ID=134
NC_009839.1	manual	TSS	224476	224476	.	-	.	ID=135
NC_009839.1	manual	TSS	225121	225121	.	+	.	ID=136
NC_009839.1	manual	TSS	225537	225537	.	-	.	ID=137
NC_009839.1	manual	TSS	227039	227039	.	-	.	ID=138
NC_009839.1	manual	TSS	227314	227314	.	+	.	ID=139
NC_009839.1	manual	TSS	227570	227570	.	-	.	ID=140
NC_009839.1	manual	TSS	227630	227630	.	+	.	ID=141
NC_009839.1	manual	TSS	228038	228038	.	+	.	ID=142
NC_009839.1	manual	TSS	228850	228850	.	-	.	ID=143
NC_009839.1	manual	TSS	228936	228936	.	+	.	ID=144
NC_009839.1	manual	TSS	231679	231679	.	+	.	ID=145
NC_009839.1	manual	TSS	231717	231717	.	+	.	ID=146
NC_009839.1	manual	TSS	231725	231725	.	-	.	ID=147
NC_009839.1	manual	TSS	231790	231790	.	+	.	ID=148
NC_009839.1	manual	TSS	234650	234650	.	-	.	ID=149
NC_009839.1	manual	TSS	234698	234698	.	+	.	ID=150
NC_009839.1	manual	TSS	234989	234989	.	+	.	ID=151
NC_009839.1	manual	TSS	235111	235111	.	+	.	ID=152
NC_009839.1	manual	TSS	236057	236057	.	+	.	ID=153
NC_009839.1	manual	TSS	237387	237387	.	-	.	ID=154
NC_009839.1	manual	TSS	237393	237393	.	-	.	ID=155
NC_009839.1	manual	TSS	237453	237453	.	+	.	ID=156
NC_009839.1	manual	TSS	237682	237682	.	-	.	ID=157
NC_009839.1	manual	TSS	238023	238023	.	+	.	ID=158
NC_009839.1	manual	TSS	238194	238194	.	-	.	ID=159
NC_009839.1	manual	TSS	240875	240875	.	-	.	ID=160
NC_009839.1	manual	TSS	241650	241650	.	-	.	ID=161
NC_009839.1	manual	TSS	243745	243745	.	-	.	ID=162
NC_009839.1	manual	TSS	243881	243881	.	+	.	ID=163
NC_009839.1	manual	TSS	247927	247927	.	-	.	ID=164
NC_009839.1	manual	TSS	248257	248257	.	-	.	ID=165
NC_009839.1	manual	TSS	248414	248414	.	+	.	ID=166
NC_009839.1	manual	TSS	249511	249511	.	-	.	ID=167
NC_009839.1	manual	TSS	249958	249958	.	-	.	ID=168
NC_009839.1	manual	TSS	253433	253433	.	+	.	ID=169
NC_009839.1	manual	TSS	253438	253438	.	+	.	ID=170
NC_009839.1	manual	TSS	259009	259009	.	-	.	ID=171
NC_009839.1	manual	TSS	259013	259013	.	-	.	ID=172
NC_009839.1	manual	TSS	261358	261358	.	-	.	ID=173
NC_009839.1	manual	TSS	261630	261630	.	-	.	ID=174
NC_009839.1	manual	TSS	261892	261892	.	+	.	ID=175
NC_009839.1	manual	TSS	266993	266993	.	-	.	ID=176
NC_009839.1	manual	TSS	267807	267807	.	+	.	ID=177
NC_009839.1	manual	TSS	268374	268374	.	-	.	ID=178
NC_009839.1	manual	TSS	276341	276341	.	-	.	ID=179
NC_009839.1	manual	TSS	276601	276601	.	-	.	ID=180
NC_009839.1	manual	TSS	276827	276827	.	-	.	ID=181
NC_009839.1	manual	TSS	277464	277464	.	-	.	ID=182
NC_009839.1	manual	TSS	277575	277575	.	+	.	ID=183
NC_009839.1	manual	TSS	278980	278980	.	-	.	ID=184
NC_009839.1	manual	TSS	279096	279096	.	+	.	ID=185
NC_009839.1	manual	TSS	282438	282438	.	-	.	ID=186
NC_009839.1	manual	TSS	283189	283189	.	-	.	ID=187
NC_009839.1	manual	TSS	283330	283330	.	+	.	ID=188
NC_009839.1	manual	TSS	287432	287432	.	-	.	ID=189
NC_009839.1	manual	TSS	288810	288810	.	-	.	ID=190
NC_009839.1	manual	TSS	289442	289442	.	-	.	ID=191
NC_009839.1	manual	TSS	290992	290992	.	+	.	ID=192
NC_009839.1	manual	TSS	292050	292050	.	-	.	ID=193
NC_009839.1	manual	TSS	292131	292131	.	+	.	ID=194
NC_009839.1	manual	TSS	293294	293294	.	+	.	ID=195
NC_009839.1	manual	TSS	294319	294319	.	+	.	ID=196
NC_009839.1	manual	TSS	303961	303961	.	+	.	ID=197
NC_009839.1	manual	TSS	304419	304419	.	+	.	ID=198
NC_009839.1	manual	TSS	306913	306913	.	-	.	ID=199
NC_009839.1	manual	TSS	307435	307435	.	+	.	ID=200
NC_009839.1	manual	TSS	308832	308832	.	+	.	ID=201
NC_009839.1	manual	TSS	309234	309234	.	+	.	ID=202
NC_009839.1	manual	TSS	311299	311299	.	-	.	ID=203
NC_009839.1	manual	TSS	311863	311863	.	-	.	ID=204
NC_009839.1	manual	TSS	311912	311912	.	-	.	ID=205
NC_009839.1	manual	TSS	313119	313119	.	+	.	ID=206
NC_009839.1	manual	TSS	315836	315836	.	-	.	ID=207
NC_009839.1	manual	TSS	317682	317682	.	-	.	ID=208
NC_009839.1	manual	TSS	318455	318455	.	-	.	ID=209
NC_009839.1	manual	TSS	318542	318542	.	+	.	ID=210
NC_009839.1	manual	TSS	318892	318892	.	+	.	ID=211
NC_009839.1	manual	TSS	321320	321320	.	-	.	ID=212
NC_009839.1	manual	TSS	323506	323506	.	-	.	ID=213
NC_009839.1	manual	TSS	324206	324206	.	-	.	ID=214
NC_009839.1	manual	TSS	324215	324215	.	-	.	ID=215
NC_009839.1	manual	TSS	324803	324803	.	-	.	ID=216
NC_009839.1	manual	TSS	325070	325070	.	-	.	ID=217
NC_009839.1	manual	TSS	325246	325246	.	+	.	ID=218
NC_009839.1	manual	TSS	329628	329628	.	+	.	ID=219
NC_009839.1	manual	TSS	330842	330842	.	+	.	ID=220
NC_009839.1	manual	TSS	332047	332047	.	-	.	ID=221
NC_009839.1	manual	TSS	333390	333390	.	-	.	ID=222
NC_009839.1	manual	TSS	334128	334128	.	-	.	ID=223
NC_009839.1	manual	TSS	335339	335339	.	+	.	ID=224
NC_009839.1	manual	TSS	335913	335913	.	-	.	ID=225
NC_009839.1	manual	TSS	335962	335962	.	-	.	ID=226
NC_009839.1	manual	TSS	336042	336042	.	+	.	ID=227
NC_009839.1	manual	TSS	340797	340797	.	-	.	ID=228
NC_009839.1	manual	TSS	345301	345301	.	+	.	ID=229
NC_009839.1	manual	TSS	347856	347856	.	+	.	ID=230
NC_009839.1	manual	TSS	347950	347950	.	+	.	ID=231
NC_009839.1	manual	TSS	348991	348991	.	-	.	ID=232
NC_009839.1	manual	TSS	349079	349079	.	+	.	ID=233
NC_009839.1	manual	TSS	351024	351024	.	+	.	ID=234
NC_009839.1	manual	TSS	351837	351837	.	+	.	ID=235
NC_009839.1	manual	TSS	351871	351871	.	+	.	ID=236
NC_009839.1	manual	TSS	352118	352118	.	-	.	ID=237
NC_009839.1	manual	TSS	353099	353099	.	+	.	ID=238
NC_009839.1	manual	TSS	353380	353380	.	+	.	ID=239
NC_009839.1	manual	TSS	354114	354114	.	-	.	ID=240
NC_009839.1	manual	TSS	355503	355503	.	-	.	ID=241
NC_009839.1	manual	TSS	356158	356158	.	+	.	ID=242
NC_009839.1	manual	TSS	359561	359561	.	-	.	ID=243
NC_009839.1	manual	TSS	361749	361749	.	+	.	ID=244
NC_009839.1	manual	TSS	362318	362318	.	+	.	ID=245
NC_009839.1	manual	TSS	367131	367131	.	+	.	ID=246
NC_009839.1	manual	TSS	367776	367776	.	-	.	ID=247
NC_009839.1	manual	TSS	367871	367871	.	+	.	ID=248
NC_009839.1	manual	TSS	368677	368677	.	+	.	ID=249
NC_009839.1	manual	TSS	373328	373328	.	-	.	ID=250
NC_009839.1	manual	TSS	378460	378460	.	-	.	ID=251
NC_009839.1	manual	TSS	380770	380770	.	+	.	ID=252
NC_009839.1	manual	TSS	381655	381655	.	+	.	ID=253
NC_009839.1	manual	TSS	382730	382730	.	+	.	ID=254
NC_009839.1	manual	TSS	386871	386871	.	-	.	ID=255
NC_009839.1	manual	TSS	389950	389950	.	+	.	ID=256
NC_009839.1	manual	TSS	390011	390011	.	+	.	ID=257
NC_009839.1	manual	TSS	390210	390210	.	+	.	ID=258
NC_009839.1	manual	TSS	392557	392557	.	+	.	ID=259
NC_009839.1	manual	TSS	394264	394264	.	+	.	ID=260
NC_009839.1	manual	TSS	395376	395376	.	-	.	ID=261
NC_009839.1	manual	TSS	396122	396122	.	-	.	ID=262
NC_009839.1	manual	TSS	396236	396236	.	+	.	ID=263
NC_009839.1	manual	TSS	396667	396667	.	-	.	ID=264
NC_009839.1	manual	TSS	397594	397594	.	+	.	ID=265
NC_009839.1	manual	TSS	398928	398928	.	+	.	ID=266
NC_009839.1	manual	TSS	399154	399154	.	+	.	ID=267
NC_009839.1	manual	TSS	399840	399840	.	+	.	ID=268

## Sheet: Table_S8
Table S7: Processing site of Campylobacter_jejuni 81116 (1-400kb)
Strain	method	feature	start	end	score	strand	phase	attributes
NC_009839.1	manual	Processing	14963	14963	.	-	.	ID=0
NC_009839.1	manual	Processing	15784	15784	.	+	.	ID=1
NC_009839.1	manual	Processing	19391	19391	.	+	.	ID=2
NC_009839.1	manual	Processing	25586	25586	.	-	.	ID=3
NC_009839.1	manual	Processing	32567	32567	.	-	.	ID=4
NC_009839.1	manual	Processing	32634	32634	.	+	.	ID=5
NC_009839.1	manual	Processing	37413	37413	.	+	.	ID=6
NC_009839.1	manual	Processing	37566	37566	.	+	.	ID=7
NC_009839.1	manual	Processing	38102	38102	.	+	.	ID=8
NC_009839.1	manual	Processing	39536	39536	.	+	.	ID=9
NC_009839.1	manual	Processing	39837	39837	.	+	.	ID=10
NC_009839.1	manual	Processing	39876	39876	.	+	.	ID=11
NC_009839.1	manual	Processing	39884	39884	.	+	.	ID=12
NC_009839.1	manual	Processing	41110	41110	.	+	.	ID=13
NC_009839.1	manual	Processing	42849	42849	.	+	.	ID=14
NC_009839.1	manual	Processing	52960	52960	.	+	.	ID=15
NC_009839.1	manual	Processing	70552	70552	.	+	.	ID=16
NC_009839.1	manual	Processing	80211	80211	.	-	.	ID=17
NC_009839.1	manual	Processing	80542	80542	.	-	.	ID=18
NC_009839.1	manual	Processing	84812	84812	.	-	.	ID=19
NC_009839.1	manual	Processing	90447	90447	.	-	.	ID=20
NC_009839.1	manual	Processing	95880	95880	.	+	.	ID=21
NC_009839.1	manual	Processing	107171	107171	.	+	.	ID=22
NC_009839.1	manual	Processing	112431	112431	.	+	.	ID=23
NC_009839.1	manual	Processing	122053	122053	.	+	.	ID=24
NC_009839.1	manual	Processing	123280	123280	.	+	.	ID=25
NC_009839.1	manual	Processing	123787	123787	.	+	.	ID=26
NC_009839.1	manual	Processing	125202	125202	.	+	.	ID=27
NC_009839.1	manual	Processing	127192	127192	.	+	.	ID=28
NC_009839.1	manual	Processing	127362	127362	.	+	.	ID=29
NC_009839.1	manual	Processing	143684	143684	.	+	.	ID=30
NC_009839.1	manual	Processing	143895	143895	.	+	.	ID=31
NC_009839.1	manual	Processing	148001	148001	.	-	.	ID=32
NC_009839.1	manual	Processing	149519	149519	.	+	.	ID=33
NC_009839.1	manual	Processing	152353	152353	.	-	.	ID=34
NC_009839.1	manual	Processing	152514	152514	.	+	.	ID=35
NC_009839.1	manual	Processing	152751	152751	.	+	.	ID=36
NC_009839.1	manual	Processing	160592	160592	.	-	.	ID=37
NC_009839.1	manual	Processing	174444	174444	.	-	.	ID=38
NC_009839.1	manual	Processing	176852	176852	.	-	.	ID=39
NC_009839.1	manual	Processing	183215	183215	.	+	.	ID=40
NC_009839.1	manual	Processing	190567	190567	.	-	.	ID=41
NC_009839.1	manual	Processing	192174	192174	.	-	.	ID=42
NC_009839.1	manual	Processing	204734	204734	.	-	.	ID=43
NC_009839.1	manual	Processing	206708	206708	.	+	.	ID=44
NC_009839.1	manual	Processing	229198	229198	.	+	.	ID=45
NC_009839.1	manual	Processing	234698	234698	.	+	.	ID=46
NC_009839.1	manual	Processing	236826	236826	.	-	.	ID=47
NC_009839.1	manual	Processing	249958	249958	.	-	.	ID=48
NC_009839.1	manual	Processing	251597	251597	.	+	.	ID=49
NC_009839.1	manual	Processing	257942	257942	.	+	.	ID=50
NC_009839.1	manual	Processing	262837	262837	.	-	.	ID=51
NC_009839.1	manual	Processing	293140	293140	.	+	.	ID=52
NC_009839.1	manual	Processing	294319	294319	.	+	.	ID=53
NC_009839.1	manual	Processing	312257	312257	.	-	.	ID=54
NC_009839.1	manual	Processing	312406	312406	.	+	.	ID=55
NC_009839.1	manual	Processing	314000	314000	.	+	.	ID=56
NC_009839.1	manual	Processing	314020	314020	.	-	.	ID=57
NC_009839.1	manual	Processing	317975	317975	.	-	.	ID=58
NC_009839.1	manual	Processing	327149	327149	.	-	.	ID=59
NC_009839.1	manual	Processing	334911	334911	.	-	.	ID=60
NC_009839.1	manual	Processing	337168	337168	.	+	.	ID=61
NC_009839.1	manual	Processing	340834	340834	.	+	.	ID=62
NC_009839.1	manual	Processing	349413	349413	.	+	.	ID=63
NC_009839.1	manual	Processing	353380	353380	.	+	.	ID=64
NC_009839.1	manual	Processing	360468	360468	.	-	.	ID=65
NC_009839.1	manual	Processing	360523	360523	.	+	.	ID=66
NC_009839.1	manual	Processing	373396	373396	.	+	.	ID=67
NC_009839.1	manual	Processing	380741	380741	.	-	.	ID=68
NC_009839.1	manual	Processing	384660	384660	.	+	.	ID=69
NC_009839.1	manual	Processing	385340	385340	.	+	.	ID=70
NC_009839.1	manual	Processing	392417	392417	.	+	.	ID=71
NC_009839.1	manual	Processing	396122	396122	.	-	.	ID=72
NC_009839.1	manual	Processing	397850	397850	.	+	.	ID=73
